# Supplementary material for: Prognostic Impact of Early Metabolic Response on Interim 18F-FDG PET/CT in HR+/HER2− Metastatic Breast Cancer Treated with CDK4/6 Inhibitors
Source: Medicina (Kaunas). 2026 Mar 5;62(3):488. doi: 10.3390/medicina62030488 (PMC13027895; doi:10.3390/medicina62030488)
Supplement: Supplementary file 1 [file medicina-62-00488-s001.zip]

Archive with 1 entries (1 files):
- medicina-4118162-supplementary.pdf
